# Supplementary material for: Zoning of Integrated Quality Regions for Alpinia officinarum Hance Based on a Multi-Model Evaluation System
Source: Biology (Basel). 2026 Feb 22;15(4):369. doi: 10.3390/biology15040369 (PMC12937820; doi:10.3390/biology15040369)
Supplement: Supplementary file 1 [file biology-15-00369-s001.zip]

Archive with 1 entries (1 files):
- biology-4123412-supplementary.pdf
